# Supplementary material for: Microwave-Assisted P–C Coupling of the Less Reactive Chlorobenzene and >P(O)H Reagents in the Absence of the Usual Mono- and Bidental P-Ligands
Source: Molecules. 2025 Feb 25;30(5):1045. doi: 10.3390/molecules30051045 (PMC11901695; doi:10.3390/molecules30051045)
Supplement: Supplementary file 1 [file molecules-30-01045-s001.zip]

Archive with 1 entries (1 files):
- molecules-3397848-supplementary.pdf
